# Supplementary material for: Prediction of sensitivity to gefitinib/erlotinib for EGFR mutations in NSCLC based on structural interaction fingerprints and multilinear principal component analysis
Source: BMC Bioinformatics. 2018 Mar 7;19:88. doi: 10.1186/s12859-018-2093-6 (PMC5842518; doi:10.1186/s12859-018-2093-6)
Supplement: Supplementary file 2 — The list of extracted 20 features for EGFR mutant-gefitinib and -erlotinib complexes. The first column is the mutation name. The last column is the response level to gefitinib or erlotinib. The first row is the index of features. (XLSX 27 kb) [file 12859_2018_2093_MOESM2_ESM.xlsx]

## Sheet: erlotinib
Supplementary Table S1. The first 20 extracted features for EGFR mutant-erlotinib complexes.
	Feature 1	Feature 2	Feature 3	Feature 4	Feature 5	Feature 6	Feature 7	Feature 8	Feature 9	Feature 10	Feature 11	Feature 12	Feature 13	Feature 14	Feature 15	Feature 16	Feature 17	Feature 18	Feature 19	Feature 20	Response to erlotinib
T790M	-0.846803	-0.790825	1.25242	-0.869544	-0.273373	0.13532	-0.0742669	-0.101535	-0.441752	0.0292731	-0.186703	-0.0698169	0.17089	0.0434569	-0.180808	-0.251447	0.0984513	-0.108981	1.0047	-1.31435	3
T790M_L858R	-1.04093	-1.16609	0.101602	-0.483536	-0.231934	0.167774	-0.656388	0.0862714	-0.125437	0.146231	0.113274	0.112392	1.2443	0.291494	0.40591	-0.0788336	-0.0106327	1.11663	0.161246	-1.5917	3
T790M_delE746_A750	-0.317668	0.210632	0.144747	-0.744171	-0.454103	0.530342	-0.556524	0.282623	0.143058	0.502829	-0.455678	-0.134983	-2.45855	-0.180559	0.154174	-0.253746	-0.329157	0.604781	-0.205168	-0.00613622	3
A767_S768insSVA	-0.235978	-1.09696	0.127364	-1.18517	0.0240731	0.42604	0.347973	0.822025	-0.521231	0.433669	0.133202	0.0222153	-1.48726	0.47156	0.0618573	-0.224689	0.0358717	-0.0595056	0.801027	-2.19714	3
D770_N771insSVD	-1.37138	-0.630297	0.385259	0.00896671	-0.0430141	0.106943	-0.565509	0.405069	-0.417273	-0.0722527	-0.588732	-0.749568	-0.78526	-0.120921	0.116958	-0.217637	0.00842058	-0.0219271	1.41673	-0.180126	3
H773_V774insH	-0.301089	-1.15219	0.0791225	-0.404235	-0.231646	0.151395	-0.107864	0.230142	-0.195911	0.114808	-0.267743	-0.635592	-0.148799	0.108946	0.545821	-0.269104	-0.37951	1.13369	-0.0448336	-2.05961	3
H773_V774insPH	0.0237064	-0.677584	0.47508	-0.855167	-0.898091	0.582429	0.0499552	0.64568	-0.390575	0.480219	-0.164991	-0.103023	-3.11303	0.221508	0.307149	-0.0909223	-0.964487	0.206044	0.158163	0.023391	3
H773_V774insNPH	-0.342205	-0.413622	0.351696	0.146605	-0.790196	0.604598	-0.246718	-0.344336	-0.448469	0.529481	-0.405638	-0.71165	-3.67761	0.496213	0.298812	-0.403716	-0.58147	0.231634	1.26293	0.366444	3
delE709_T710insD	-0.254667	0.0960185	-0.49754	0.312288	0.439951	-0.0482272	0.0815282	0.359942	-0.0740973	0.349858	0.111265	0.0588662	2.01325	-1.00687	-0.245507	0.332456	0.332601	-0.176532	-0.575835	0.510718	2
S768I	-0.271666	-0.239708	-0.402468	0.633324	0.304678	-0.615284	-0.108411	1.58513	0.232894	0.160486	-0.0567047	-0.22745	-0.288375	0.00461823	-0.235906	-0.120783	0.321933	-0.25517	-0.897704	-0.0658927	2
E709A	0.169681	0.490637	-0.513294	0.584418	-0.0582148	-0.188584	0.0257218	-0.363657	0.347928	-0.373973	-0.295212	0.116492	0.381591	-0.594093	-0.0907182	0.10843	-0.151615	-0.844068	1.05763	0.0403731	2
E709K	-0.0749425	-0.0885877	-0.551218	0.0150852	-0.0754718	-0.114916	-0.115432	-0.243802	0.877073	0.00716681	-0.199672	-0.330477	0.0221158	0.138713	0.00466388	0.360473	0.130531	-0.237064	-0.304745	-0.675497	2
G719A	0.316011	0.281592	-0.718037	0.144113	0.188198	-0.24335	0.125475	-0.101225	0.104742	-0.407029	0.122956	0.307181	-0.494546	-0.0399118	0.0429483	0.608399	0.0657747	-0.577679	-0.977697	-0.89494	2
G719C	0.213565	-1.09549	-0.17576	0.553318	0.530505	-0.0708098	-0.189384	0.350966	-0.117307	-0.0379918	0.0082409	0.0952438	0.784305	-0.301312	0.0385651	0.120345	0.172339	-0.193253	-1.53822	0.474879	2
G719S	-0.147316	0.543725	-0.198264	-0.245321	0.182545	-0.400101	-0.62306	0.45967	0.562123	-0.385525	-0.0409065	-0.702942	-0.200122	-0.319606	0.211724	0.0339368	-0.0339949	-0.384663	-0.352104	-1.07299	2
L861Q	-0.0290207	0.311886	-0.732986	0.0310642	-0.217286	-0.249559	-0.607834	-0.311285	0.198908	-0.145124	0.0969393	-0.11949	0.581695	-0.867513	-0.0520956	0.0259051	0.136726	-0.330204	-1.40222	-0.302683	2
I744_K745insKIPVAI	-0.185009	-0.00466537	-0.222883	0.741059	0.039158	0.0139008	0.0570585	0.219639	0.284452	-0.285573	0.0385478	0.178904	-0.618622	-0.132495	-0.149577	-0.107775	0.135065	-0.428447	-0.430322	-1.05405	2
A763_Y764insFQEA	0.108158	0.650499	0.0275748	0.77729	-0.225624	0.0985818	-0.26377	0.746787	-0.249748	-0.364446	0.0718353	0.186601	0.0391593	-0.156626	-0.030496	0.453258	-0.0142037	-0.637841	0.0557924	0.340715	2
delE746_A750	0.349549	0.500085	-0.0302538	0.288952	0.223952	-0.127852	0.107498	-0.197513	-0.0475513	-0.0323873	0.0408149	0.175951	1.22918	0.142952	-0.104879	0.0848108	0.232595	-0.730308	-0.738554	-0.0875651	1
delL747_P753insS	0.182376	0.54864	0.200879	0.42519	0.216681	0.0794554	0.153145	-0.445988	0.231188	-0.224849	0.00279822	0.118252	0.849423	0.303037	0.0192502	0.187339	-0.0870588	-0.255001	-0.567991	-0.740347	1
delL747_T751	0.607754	-0.285491	-0.223754	-0.468329	-0.00428545	0.101098	0.543738	-0.553576	0.0652465	0.285365	0.57557	0.165615	0.852609	0.149912	-0.082469	-0.220687	-0.0148121	0.500805	0.721452	-0.0220488	1
delL747_A750insP	0.0826317	0.549537	-0.104105	-0.27006	-0.0370516	-0.736351	0.360489	-0.375255	-0.0556771	-0.106804	0.340313	0.337517	-0.86468	0.0119184	-0.345912	-0.0273483	0.288903	0.678062	0.618782	0.0741069	1
delL747_S752	-0.508658	0.490662	0.139873	-0.0697086	0.272374	-0.0805801	-0.0210505	-0.401608	-0.0790885	-0.243443	0.597858	-0.0507934	2.04753	0.600708	-0.0493091	0.118062	0.0750653	0.820452	-0.259574	-0.314617	1
delE746_S752insV	0.501465	1.18021	0.00930054	-0.469037	0.0727034	-0.08346	0.0641195	-0.472163	0.29659	-0.177574	0.131268	0.177694	0.237886	-0.0356387	0.0415722	-0.233243	-0.0336899	0.050856	0.294946	2.4927	1
delE746_P753insVS	0.93178	0.460575	0.622808	0.44282	-0.139692	-0.153939	0.314178	-0.395197	0.415156	-0.111634	0.193423	0.0346828	1.28776	0.373857	-0.433209	0.395831	-0.122707	0.141686	0.326071	2.30545	1
delL747_T751insP	0.933656	0.890246	0.455147	-0.439641	0.463896	0.136173	0.374228	-0.215424	-0.287412	-0.286169	0.0503779	0.226208	0.859275	-0.596426	0.150395	-0.176437	0.166856	-0.184862	0.501578	3.09865	1
delE746_T751insA	0.308966	0.064721	-0.398665	0.523376	0.139113	-0.27519	0.372467	-0.685299	-0.149896	0.264365	-0.175763	-0.0141956	0.966036	0.381012	-0.0219011	0.271828	0.116651	-0.505968	0.00762525	0.704407	1
delL747_P753	0.180952	-0.0930882	0.247842	0.504595	0.198626	0.562449	1.03455	-0.910338	0.0840273	-0.0539113	0.0854228	0.332573	1.08425	0.488176	0.12384	-0.11214	-0.068141	-0.125873	0.48097	1.2702	1
delS752_I759	0.753805	0.569716	0.454141	0.286479	0.369576	0.00574178	0.104454	-0.236606	0.146538	0.0663321	-0.11087	0.670852	-0.300145	0.151748	-0.204066	0.164729	0.231903	-0.348156	-0.402066	0.810173	1
L858R	0.263284	-0.104788	-0.305631	0.0849827	0.0139533	-0.314038	0.0196378	0.16086	-0.388498	-0.0613997	0.234507	0.532742	-0.214269	-0.0278547	-0.296787	-0.477292	0.241791	0.920862	-0.172613	0.0674947	1

## Sheet: gefitinib
Supplementary Table S2. The first 20 extracted features for EGFR mutant-gefitinib complexes.
	Feature 1	Feature 2	Feature 3	Feature 4	Feature 5	Feature 6	Feature 7	Feature 8	Feature 9	Feature 10	Feature 11	Feature 12	Feature 13	Feature 14	Feature 15	Feature 16	Feature 17	Feature 18	Feature 19	Feature 20	Response to erlotinib
T790M	-0.339212	-0.686463	-0.620238	-0.293202	-0.101285	0.00191795	0.242206	-0.642078	-0.49145	-0.0121615	-0.721527	-0.247674	0.582529	-0.16585	0.0040514	11.5411	0.458109	0.502327	-0.29704	0.14358	3
T790M_L858R	-0.00869472	-0.264505	-0.444795	-0.0153051	-0.144086	1.16595	-0.262863	-0.427606	-0.638221	0.206752	0.160566	-0.044063	0.137766	-0.117824	0.0284	4.1292	0.553804	0.68219	-0.135684	0.265554	3
T790M_delE746_A750	1.39609	-0.495327	-1.3207	0.119015	-0.14626	0.791064	0.342127	-0.0570888	0.407882	0.226695	0.386889	-0.27464	0.154076	0.0489698	-0.183046	12.6813	0.537213	1.16061	-0.554275	0.203219	3
A767_S768insSVA	-0.612742	-0.559711	0.175216	-0.132813	-0.153102	1.15136	-2.03768	0.343575	0.0861323	-0.0440663	0.0384499	-0.342098	0.352068	-0.355715	0.153082	-1.07555	0.361446	0.784286	-0.0322439	0.215447	3
D770_N771insSVD	-0.0528827	-0.650438	-0.152178	0.189014	0.094936	0.204442	-3.06801	-0.283744	0.311382	-0.105994	-0.159063	-0.338077	0.30688	-0.140619	-0.376656	-8.7741	0.52729	-0.191885	-0.783971	-0.123611	3
H773_V774insH	-0.475483	0.0804428	-0.330746	-0.309492	-0.306307	0.774172	-2.86546	-0.193725	0.13219	0.262598	-0.250759	0.000182272	0.0448354	-0.145635	-0.768029	0.932506	0.248105	0.46465	-0.87859	0.193652	3
H773_V774insPH	-1.04765	-0.0966867	-1.00227	-0.281576	-0.348794	-0.459946	-0.665766	0.071433	-0.432278	0.462276	-0.00774185	-0.156741	0.383351	-0.0774836	0.081764	1.15661	0.681996	0.345849	-0.88672	0.0827919	3
H773_V774insNPH	-1.02697	-0.350123	-0.425882	-0.284649	-0.163137	0.869368	-3.39368	-0.121765	0.0283973	0.18676	-0.0982267	-0.264598	-0.10612	-0.156341	0.626757	-4.64547	-0.470309	0.115075	-1.11489	-0.00241959	3
delE709_T710insD	-1.35214	0.197842	-0.229883	0.0353601	0.0655123	-0.272016	-1.4065	-0.847472	-0.156541	-0.126898	0.863675	-0.14595	-0.550654	-0.234054	0.496221	-2.35161	0.789815	-0.881825	0.748544	-0.420273	2
S768I	-1.19691	0.122309	0.543295	0.0893214	-0.215477	-0.933258	-2.35775	0.0730182	-0.166221	-0.227421	0.584265	0.00447098	-0.954836	-0.54635	0.0621041	-8.29327	0.113221	-0.545094	-0.637573	0.0124805	2
E709A	-0.461684	-0.661393	0.0463875	0.378802	0.202757	-0.776621	-4.55657	-0.740307	-0.0373828	0.0695037	0.252104	-0.236506	-0.401234	0.0797726	-0.57972	0.250933	0.00686836	0.173267	-0.126402	-0.446169	2
E709K	-0.235971	-0.200265	-0.0445615	-0.0157478	0.0348168	-0.465152	2.06787	-1.1786	-1.05877	0.0233863	0.434229	0.143383	0.154918	-0.203159	-0.0283676	-12.8629	0.239515	-0.141776	0.1326	-0.464194	2
G719A	-0.0757593	0.623015	-0.303557	0.34008	-0.182655	-0.284869	-0.446238	0.251268	-0.133398	-0.362013	0.182695	0.303778	-0.00142933	0.307121	-0.3647	-4.64787	-0.144348	0.0199648	-0.533302	-0.222092	2
G719C	-1.749	-0.227246	0.154628	0.154724	-0.0131272	-0.158509	-3.464	-0.340042	-0.142325	-0.126833	-0.226682	0.143628	-0.0573619	-0.227655	-0.369852	-7.99384	0.221571	-0.273797	0.604418	-0.224288	2
G719S	-1.09945	-0.365311	0.393241	0.511884	0.0952273	-0.0397727	-1.6632	-0.0572903	-0.596049	-0.206387	0.480626	0.110775	-0.25056	-0.0681569	-1.09309	-9.89493	-0.168772	-0.164803	-0.549781	0.057896	2
L861Q	-0.0697246	0.146782	-0.0540679	-0.100076	0.283543	-0.191203	-3.26229	-0.659274	-0.00698767	-0.302865	0.34554	-0.0375387	-0.0526362	0.16418	-0.56469	-10.3499	0.149505	-0.240022	0.147791	-0.0882129	2
I744_K745insKIPVAI	-0.296713	-0.184064	0.00269153	0.500411	-0.118088	0.222206	1.98402	0.114381	-0.721257	0.00668733	-0.269726	0.532976	0.00755249	-0.0202375	-0.562681	-4.42224	0.121107	-0.0944763	0.033355	0.164347	2
A763_Y764insFQEA	-0.522528	-0.540582	0.00528801	0.364693	-0.0796661	-0.721291	3.07037	0.112796	0.0828493	-0.241661	0.52986	0.0199888	-0.0606444	-0.152215	-0.468991	-3.19234	-0.282766	0.0840977	0.403747	-0.447146	2
delE746_A750	0.337231	-0.0401854	0.77516	-0.215904	0.0460001	-0.345245	0.720477	0.411465	0.419137	0.103848	-0.249785	0.199327	-0.112256	0.297577	-0.518829	12.9373	0.471216	-0.482998	0.411116	0.0727615	1
delL747_P753insS	1.38948	-0.105082	0.659833	-0.171988	0.0738924	-0.360974	1.33303	0.615193	-0.0120564	0.14875	-0.454789	-0.0376405	0.071232	0.461051	0.241395	1.87422	-0.591946	0.140158	-0.196605	0.103988	1
delL747_T751	-0.322834	0.798931	-0.00589416	-0.132307	0.147558	-0.568806	1.15661	0.671617	-0.0574456	0.0103889	-0.0777764	-0.0370665	0.115063	0.0987842	0.34999	14.1794	-0.633968	-0.793964	0.418661	-0.0229751	1
delL747_A750insP	-0.0844363	0.651592	0.15699	0.159636	0.23369	1.15148	2.36871	0.646272	0.01283	-0.0343294	-0.707396	-0.114856	0.120495	0.39128	0.122352	-7.12922	-0.252644	0.28135	0.584853	-0.527594	1
delL747_S752	0.590211	0.604176	-0.276151	-0.428299	0.00153116	-0.204728	1.97726	-0.527705	0.593419	-0.01425	-0.512575	0.253543	-0.0210131	-0.173333	0.649488	11.723	-0.953811	0.774825	0.645917	0.168367	1
delE746_S752insV	0.885294	-0.167975	0.833929	0.0129373	-0.0241845	-0.0642674	1.96298	0.308964	0.478814	-0.0508054	-0.246678	0.0442988	-0.0585955	0.0650293	0.63836	4.49144	-0.404125	0.381699	0.214863	0.170535	1
delE746_P753insVS	1.74242	-0.0963221	-0.316108	-0.0665319	0.0807045	0.109118	-0.791274	0.770664	0.344871	0.0512409	-0.0268583	-0.00680523	-0.267006	0.203943	0.385788	12.1432	0.156568	-0.500516	0.634225	0.327513	1
delL747_T751insP	1.08705	0.625639	-0.15646	-0.292327	0.223777	0.291017	3.90453	0.734706	0.0578039	-0.106802	-0.228951	0.1446	0.208354	0.177938	0.601909	1.17333	-0.72348	-0.396063	1.34289	0.278425	1
delE746_T751insA	1.67509	0.583672	0.809348	0.0548256	0.0492019	-0.0432905	0.768916	0.716266	0.712903	0.316621	-0.0669404	-0.146779	0.111586	0.0167041	0.258857	1.58142	0.442105	0.0413581	-0.809597	0.0778085	1
delL747_P753	2.04306	0.827806	0.583474	-0.246874	0.149514	-0.202158	4.78215	0.420489	0.547739	-0.122517	-0.187171	0.113358	0.0597682	0.355444	-0.129038	-5.56515	-0.140071	-0.337781	0.115285	0.175886	1
delS752_I759	-0.299401	0.42525	-0.0358269	0.103168	0.247428	-0.40643	1.17487	-0.0730993	0.0482752	0.175328	0.245954	0.113072	0.0639456	0.0335487	0.646139	0.205849	-0.966187	-0.222237	-0.354826	0.3121	1
L858R	0.184253	0.00422032	0.579833	-0.0267797	-0.0339224	-0.233555	2.38515	-0.112306	0.385752	-0.16583	-0.0122092	0.303651	0.019926	0.0832886	0.661036	0.197637	-0.347025	-0.684472	1.45323	-0.0373773	1
